# Supplementary material for: Ethnic variations in falls and road traffic injuries resulting in hospitalisation or death in Scotland: the Scottish Health and Ethnicity Linkage Study
Source: Public Health. 2020 May;182:32–8. doi: 10.1016/j.puhe.2020.01.013 (PMC7294220; doi:10.1016/j.puhe.2020.01.013)
Supplement: Multimedia component 2 [file mmc2.xml]

<?xml version="1.0" encoding="utf-8" standalone="no"?>
<data>
  <datasets>
    <author>gc79@st-andrews.ac.uk</author>
    <type>0</type>
    <dataset>
      <value>2</value>
      <reason>The data that has been used is confidential</reason>
      <comments />
    </dataset>
  </datasets>
</data>
